# Supplementary material for: Structure of the human volume regulated anion channel
Source: eLife. 2018 Aug 10;7:e38461. doi: 10.7554/eLife.38461 (PMC6086657; doi:10.7554/eLife.38461)
Supplement: Supplementary file 1. [file elife-38461-supp1.xlsx]

## Sheet: Sheet1
	hSWELL1
	(EMDB-7935)
	(PDB ID 6DJB)
Data Collection and Processing
Electron microscope	Talos Arctica
Electron detector	K2 Summit
Magnification	36000
Voltage (kV)	200
Electron exposure (e–/Å2)	55.9
Defocus range (μm)	0.8-1.5
Pixel Size (Å)	1.15
Symmetry imposed	C3
Initial particle images (no.)	316206
Final particle images (no.)	25719
Map resolution (Å)	4.4
FSC threshold	0.143
Map resolution range (Å)	3.5 - >7.0
Map sharpening B factor (Å2)	-110
Model building and refinement
Initial models used	RosettaCM generated model using PDB ID 5H1Q as template structure for pore-forming domains; Robetta server generated model for LRR domains
Model composition
Protein Chains	6
Protein Residues	4273
Ligands	0
R.m.s. deviations
Bond Lengths (Å)	0.013
Bond angles (°)	1.644
Ramachandran plot
Favored (%)	92.39
Disallowed (%)	0.21
Validation
MolProbity score	1.37
Clashscore	1.53
Poor rotamers (%)	0.0008
EMRinger score
Swell1	1.3
Pore-forming domains	1.82
LRR domains	0.59
Map-model cross correlation
Swell1	0.78
Pore-forming domains	0.79
LRR domains	0.55
